# Supplementary material for: Genomic Regions Associated with Wool, Growth and Reproduction Traits in Uruguayan Merino Sheep
Source: Genes (Basel). 2023 Jan 7;14(1):167. doi: 10.3390/genes14010167 (PMC9858812; doi:10.3390/genes14010167)
Supplement: Supplementary file 1 [file genes-14-00167-s001.zip]

Archive with 1 entries (1 files):
- genes-2128229-supplementary.pdf
